# Supplementary material for: Differential microbial composition in parasitic vs. questing ticks based on 16S next-generation sequencing
Source: Front Microbiol. 2023 Dec 7;14:1264939. doi: 10.3389/fmicb.2023.1264939 (PMC10773790; doi:10.3389/fmicb.2023.1264939)
Supplement: Supplementary file 1 [file Data_Sheet_1.zip]

Archive with 2 entries (2 files):
- Supplementary Material.docx
- Supplementary Table5-7.xlsx
