# Supplementary material for: Differential microbial composition in parasitic vs. questing ticks based on 16S next-generation sequencing
Source: Front Microbiol. 2023 Dec 7;14:1264939. doi: 10.3389/fmicb.2023.1264939 (PMC10773790; doi:10.3389/fmicb.2023.1264939)
Supplement: Supplementary file 1 [file Data_Sheet_1.zip › Supplementary Table5-7.xlsx]

## Sheet: Supplementary Table 5
Supplementary Table 5 The Spearman rank correlation test between bacteria at genus level in all samples.
The correlation coefficient (r-value) between two bacteria in all samples
ID	Bacterium A	Bacterium B	r-value	ID	Bacterium A	Bacterium B	r-value
1	Phyllobacterium	Francisella	-0.647849	68	Blastocatellia-uncultured	Nocardioides	0.684663
2	Arthrobacter	Francisella	-0.633659	69	Pseudarthrobacter	Friedmanniella	0.685406
3	Lactobacillus	Bordetella	0.60182	70	Arthrobacter	Romboutsia	0.685905
4	Propionibacteriaceae-uncultured	Carnobacterium	0.60282	71	Friedmanniella	Ochrobactrum	0.686543
5	Chryseobacterium	Phyllobacterium	0.603243	72	Friedmanniella	Carnobacterium	0.687604
6	Clostridium	Peptostreptococcaceae-uncultured	0.603526	73	Microscillaceae-uncultured	Sphingobacterium	0.690128
7	Sphingobacterium	Phyllobacterium	0.605085	74	Pseudarthrobacter	Enterobacter	0.690765
8	Paenibacillus	Herbaspirillum	0.605511	75	Friedmanniella	Escherichia-Shigella	0.694267
9	Pseudarthrobacter	Microscillaceae-uncultured	0.608614	76	Propionibacteriaceae-uncultured	Romboutsia	0.694305
10	Arthrobacter	Carnobacterium	0.609378	77	Glutamicibacter	Carnobacterium	0.696754
11	Nocardioides	Propionibacteriaceae-uncultured	0.610065	78	Actinoplanes	Friedmanniella	0.698087
12	Microscillaceae-uncultured	Romboutsia	0.612733	79	Nocardioides	Bacillus	0.698954
13	Mycobacterium	Paenibacillus	0.613438	80	Arthrobacter	Lactobacillus	0.702396
14	Phyllobacterium	Bordetella	0.614926	81	Bacillus	Romboutsia	0.707176
15	Actinoplanes	Lactobacillus	0.616318	82	Sphingobacteriales-uncultured	Lactobacillus	0.707643
16	Ochrobactrum	Halomonas	0.617296	83	Arthrobacter	Nocardioides	0.708268
17	Nocardioides	Tundrisphaera	0.618171	84	Propionibacteriaceae-uncultured	Microscillaceae-uncultured	0.711578
18	Mycobacterium	Hydrogenophilaceae-uncultured	0.618527	85	Tundrisphaera	Phyllobacterium	0.713623
19	Friedmanniella	Thermus	0.618723	86	Nocardioides	Phyllobacterium	0.713922
20	Nocardioides	Isosphaeraceae-uncultured	0.621634	87	Blastococcus	Arthrobacter	0.715744
21	Sphingobacteriales-uncultured	Bacillus	0.621859	88	Friedmanniella	Propionibacteriaceae-uncultured	0.718356
22	Alishewanella	Halomonas	0.62204	89	Pseudarthrobacter	Escherichia-Shigella	0.719581
23	Arthrobacter	Propionibacteriaceae-uncultured	0.623215	90	Lactobacillus	Tundrisphaera	0.720014
24	Lactobacillus	Escherichia-Shigella	0.626327	91	Clostridium	Tundrisphaera	0.72155
25	Microscillaceae-uncultured	Sphingobacteriales-uncultured	0.62649	92	Microscillaceae-uncultured	Phyllobacterium	0.728126
26	Microscillaceae-uncultured	Tundrisphaera	0.627199	93	Propionibacteriaceae-uncultured	Clostridium	0.72827
27	Arthrobacter	Microscillaceae-uncultured	0.627953	94	Blastocatellia-uncultured	Arthrobacter	0.737867
28	Friedmanniella	Romboutsia	0.628633	95	Propionibacteriaceae-uncultured	Isosphaeraceae-uncultured	0.740294
29	Sphingobacterium	Enterobacter	0.629903	96	Pseudarthrobacter	Halomonas	0.748073
30	Rickettsia	Alishewanella	0.630469	97	Friedmanniella	Microscillaceae-uncultured	0.751534
31	Nocardioides	Chryseobacterium	0.63098	98	Friedmanniella	Phyllobacterium	0.756297
32	Sphingobacteriales-uncultured	Romboutsia	0.631724	99	Friedmanniella	Lactobacillus	0.760987
33	Clostridium	Ochrobactrum	0.632307	100	Propionibacteriaceae-uncultured	Phyllobacterium	0.772298
34	Lactobacillus	Coxiella	0.632396	101	Blastocatellia-uncultured	Microscillaceae-uncultured	0.773438
35	Microscillaceae-uncultured	Carnobacterium	0.634534	102	Blastocatellia-uncultured	Bacillus	0.773591
36	Mycobacterium	Nocardioides	0.635339	103	Microscillaceae-uncultured	Clostridium	0.774469
37	Bacillus	Lactobacillus	0.636068	104	Propionibacteriaceae-uncultured	Tundrisphaera	0.777565
38	Microscillaceae-uncultured	Ochrobactrum	0.63659	105	Pseudarthrobacter	Bordetella	0.777837
39	Nocardioides	Romboutsia	0.638656	106	Bordetella	Halomonas	0.780153
40	Bacillus	Tundrisphaera	0.639702	107	Propionibacteriaceae-uncultured	Lactobacillus	0.784475
41	Blastocatellia-uncultured	Ochrobactrum	0.640464	108	Friedmanniella	Clostridium	0.788752
42	Arthrobacter	Friedmanniella	0.641971	109	Lactobacillus	Romboutsia	0.788768
43	Friedmanniella	Sphingobacteriales-uncultured	0.642138	110	Bacillus	Phyllobacterium	0.788919
44	Lactobacillus	Enterobacter	0.646554	111	Blastocatellia-uncultured	Friedmanniella	0.796723
45	Ochrobactrum	Enterobacter	0.646863	112	Arthrobacter	Sphingobacteriales-uncultured	0.801549
46	Carnobacterium	Phyllobacterium	0.649144	113	Microscillaceae-uncultured	Lactobacillus	0.804197
47	Ochrobactrum	Escherichia-Shigella	0.652241	114	Clostridium	Romboutsia	0.812021
48	Blastocatellia-uncultured	Sphingobacteriales-uncultured	0.65308	115	Bordetella	Enterobacter	0.8128
49	Friedmanniella	Tundrisphaera	0.65317	116	Blastocatellia-uncultured	Romboutsia	0.81765
50	Carnobacterium	Clostridium	0.653673	117	Lactobacillus	Phyllobacterium	0.821682
51	Arthrobacter	Bacillus	0.654921	118	Arthrobacter	Phyllobacterium	0.828239
52	Sphingobacterium	Escherichia-Shigella	0.657126	119	Pseudarthrobacter	Sphingobacterium	0.833637
53	Carnobacterium	Lactobacillus	0.657841	120	Bordetella	Escherichia-Shigella	0.835047
54	Pseudarthrobacter	Phyllobacterium	0.660118	121	Blastocatellia-uncultured	Phyllobacterium	0.844416
55	Sphingobacterium	Bordetella	0.660671	122	Arthrobacter	Clostridium	0.848825
56	Blastocatellia-uncultured	Isosphaeraceae-uncultured	0.661402	123	Clostridium	Phyllobacterium	0.850113
57	Bacillus	Clostridium	0.661581	124	Lactobacillus	Clostridium	0.85015
58	Friedmanniella	Halomonas	0.666922	125	Enterobacter	Halomonas	0.854598
59	Sphingobacterium	Halomonas	0.667748	126	Blastocatellia-uncultured	Tundrisphaera	0.856472
60	Microscillaceae-uncultured	Bordetella	0.668738	127	Sphingobacteriales-uncultured	Clostridium	0.857124
61	Friedmanniella	Sphingobacterium	0.670382	128	Blastocatellia-uncultured	Lactobacillus	0.859721
62	Blastocatellia-uncultured	Carnobacterium	0.672234	129	Blastocatellia-uncultured	Clostridium	0.859763
63	Romboutsia	Tundrisphaera	0.675236	130	Escherichia-Shigella	Halomonas	0.88344
64	Friedmanniella	Bordetella	0.677977	131	Sphingobacteriales-uncultured	Phyllobacterium	0.884813
65	Friedmanniella	Enterobacter	0.680576	132	Blastocatellia-uncultured	Propionibacteriaceae-uncultured	0.922063
66	Romboutsia	Phyllobacterium	0.682347	133	Enterobacter	Escherichia-Shigella	0.977641
67	Propionibacteriaceae-uncultured	Bacillus	0.682838
The r index indicated results of the Spearman rank correlation test between the bacterium A and bacterium B.

## Sheet: Supplementary Table 6
Supplementary Table 6 The Spearman rank correlation test between bacteria at genus level in Group A.
The correlation coefficient (r-value) between two bacteria in Group A
ID	Bacterium A	Bacterium B	r-value	ID	Bacterium A	Bacterium B	r-value	ID	Bacterium A	Bacterium B	r-value	ID	Bacterium A	Bacterium B	r-value
1	Friedmanniella	Flavobacterium	-0.787593	101	Frankiales-uncultured	Chthoniobacter	0.645959	201	Roseomonas	Comamonadaceae-uncultured	0.699224	301	Bacillus	Lactobacillus	0.788148
2	Carnobacterium	Francisella	-0.765274	102	Actinoplanes	Ochrobactrum	0.646082	202	Friedmanniella	Thermus	0.699878	302	Friedmanniella	Bordetella	0.788282
3	Arthrobacter	Francisella	-0.700623	103	Blastocatellia-uncultured	Isosphaeraceae-uncultured	0.646797	203	Ochrobactrum	Halomonas	0.70107	303	Ochrobactrum	Phyllobacterium	0.789413
4	Blastocatellia-uncultured	Francisella	-0.700623	104	Blastocatellia-uncultured	Actinoplanes	0.64699	204	Bacillus	Peptostreptococcaceae-uncultured	0.701233	304	Carnobacterium	Clostridium	0.79023
5	Phyllobacterium	Francisella	-0.700623	105	Kocuria	Nocardioides	0.647507	205	Sphingobacterium	Tundrisphaera	0.701335	305	Microscillaceae-uncultured	Clostridium	0.790764
6	Tundrisphaera	Francisella	-0.700623	106	Tundrisphaera	Coxiella	0.647733	206	Arthrobacter	Microscillaceae-uncultured	0.701979	306	Bacillus	Carnobacterium	0.791081
7	Nocardioides	Francisella	-0.68546	107	Blastococcus	Romboutsia	0.649028	207	Microscillaceae-uncultured	Bordetella	0.702026	307	Friedmanniella	Escherichia-Shigella	0.791996
8	Isosphaeraceae-uncultured	Francisella	-0.646351	108	Methylobacterium	Bordetella	0.649528	208	Coxiella	Enterobacter	0.702308	308	Dermatophilaceae-uncultured	Tundrisphaera	0.792158
9	Bacillus	Francisella	-0.626735	109	Actinoplanes	Tundrisphaera	0.650662	209	Carnobacterium	Romboutsia	0.703889	309	Friedmanniella	Microscillaceae-uncultured	0.792489
10	Clostridium	Francisella	-0.626251	110	Propionibacteriaceae-uncultured	Enterobacter	0.650729	210	Agrococcus	Lactobacillus	0.703923	310	Blastococcus	Methylobacterium	0.793227
11	Propionibacteriaceae-uncultured	Francisella	-0.626251	111	Pseudonocardia	Rubinisphaeraceae-uncultured	0.650784	211	Paenibacillus	Isosphaeraceae-uncultured	0.708009	311	Blastocatellia-uncultured	Ochrobactrum	0.793842
12	Dermatophilaceae-uncultured	Enterobacter	0.600842	112	Blastocatellia-uncultured	Coxiella	0.650813	212	Kocuria	Phyllobacterium	0.708519	312	Pseudarthrobacter	Enterobacter	0.794768
13	Patulibacter	Rubinisphaeraceae-uncultured	0.601086	113	Dermatophilaceae-uncultured	Actinoplanes	0.651886	213	Dermatophilaceae-uncultured	Peptostreptococcaceae-uncultured	0.709221	313	Propionibacteriaceae-uncultured	Lactobacillus	0.796212
14	Chloracidobacterium	Thermus	0.6013	114	Rickettsia	Alishewanella	0.651914	214	Pseudarthrobacter	Methylobacterium	0.710544	314	Chloracidobacterium	Dermatophilaceae-uncultured	0.797252
15	Peptostreptococcaceae-uncultured	Bordetella	0.601902	115	Arthrobacter	Propionibacteriaceae-uncultured	0.652388	215	Chryseobacterium	Gemmatimonadaceae-uncultured	0.711216	315	Romboutsia	Tundrisphaera	0.79726
16	Nocardioides	Chryseobacterium	0.602655	116	Isosphaeraceae-uncultured	Chthoniobacter	0.652405	216	Mycobacterium	Nocardioides	0.711325	316	Arthrobacter	Tundrisphaera	0.79726
17	Mycobacterium	Hydrogenophilaceae-uncultured	0.603165	117	Marmoricola	Comamonadaceae-uncultured	0.652441	217	Dermatophilaceae-uncultured	Lactobacillus	0.71153	317	Dermatophilaceae-uncultured	Phyllobacterium	0.801809
18	Rhodococcus	Microvirga	0.603493	118	Pseudarthrobacter	Bacillus	0.652498	218	Sphingobacterium	Carnobacterium	0.712484	318	Friedmanniella	Sphingobacterium	0.802595
19	Friedmanniella	Hydrogenophilaceae-uncultured	0.603495	119	Pseudonocardia	Lactobacillus	0.652899	219	Dermatophilaceae-uncultured	Sphingobacteriales-uncultured	0.713544	319	Schlegelella	Hydrogenophilaceae-uncultured	0.804352
20	Romboutsia	Methylobacterium	0.603511	120	Nocardioides	Rubinisphaeraceae-uncultured	0.652899	220	Bacillus	Enterobacter	0.714064	320	Ochrobactrum	Escherichia-Shigella	0.804364
21	Arthrobacter	Isosphaeraceae-uncultured	0.603631	121	Pseudonocardia	Methylobacterium	0.652899	221	Friedmanniella	Lactobacillus	0.714993	321	Paenibacillus	Chthoniobacter	0.804669
22	Microscillaceae-uncultured	Enterobacter	0.604379	122	Blastocatellia-uncultured	Thermus	0.653831	222	Pseudarthrobacter	Nocardioides	0.715188	322	Gaiellales-uncultured	Herbaspirillum	0.806301
23	Dermatophilaceae-uncultured	Pseudarthrobacter	0.604575	123	Blastococcus	Paenibacillus	0.656737	223	Lactobacillus	Escherichia-Shigella	0.715979	323	Bordetella	Halomonas	0.806856
24	Dermatophilaceae-uncultured	Romboutsia	0.605579	124	Thermus	Halomonas	0.657329	224	Nocardioides	Friedmanniella	0.716042	324	Pseudarthrobacter	Carnobacterium	0.808069
25	Gaiellales-uncultured	Roseomonas	0.60678	125	Nocardioides	Enterobacter	0.657475	225	Propionibacteriaceae-uncultured	Clostridium	0.716312	325	Friedmanniella	Ochrobactrum	0.809732
26	Dermatophilaceae-uncultured	Microscillaceae-uncultured	0.609234	126	Arthrobacter	Paenibacillus	0.658525	226	Pseudarthrobacter	Microscillaceae-uncultured	0.718678	326	Friedmanniella	Carnobacterium	0.810395
27	Roseomonas	Alishewanella	0.610052	127	Arthrobacter	Bordetella	0.660942	227	Sphingobacterium	Ochrobactrum	0.720034	327	Arthrobacter	Phyllobacterium	0.810959
28	Caulobacter	Pseudomonas	0.610395	128	Agrococcus	Clostridium	0.66132	228	Nocardioides	Methylobacterium	0.720852	328	Friedmanniella	Tundrisphaera	0.813534
29	Microbacterium	Chryseobacterium	0.610596	129	Blastococcus	Arthrobacter	0.661359	229	Arthrobacter	Methylobacterium	0.721239	329	Pseudarthrobacter	Friedmanniella	0.813863
30	Kocuria	Propionibacteriaceae-uncultured	0.611169	130	Carnobacterium	Enterobacter	0.662118	230	Microscillaceae-uncultured	Romboutsia	0.721694	330	Pseudarthrobacter	Ochrobactrum	0.816551
31	Staphylococcus	Alishewanella	0.611447	131	Glutamicibacter	Propionibacteriaceae-uncultured	0.663044	231	Marmoricola	Nocardioides	0.722155	331	Nocardioides	Carnobacterium	0.819507
32	Arthrobacter	Chthoniobacter	0.611732	132	Lactobacillus	Ochrobactrum	0.663058	232	Friedmanniella	Propionibacteriaceae-uncultured	0.722205	332	Arthrobacter	Carnobacterium	0.822857
33	Patulibacter	Methylobacterium	0.612154	133	Microscillaceae-uncultured	Peptostreptococcaceae-uncultured	0.663136	233	Carnobacterium	Ochrobactrum	0.723154	333	Enterobacter	Halomonas	0.823077
34	Romboutsia	Bordetella	0.614686	134	Nocardioides	Isosphaeraceae-uncultured	0.663222	234	Pseudonocardia	Phyllobacterium	0.723535	334	Romboutsia	Peptostreptococcaceae-uncultured	0.824692
35	Nocardioides	Coxiella	0.614758	135	Kocuria	Lactobacillus	0.663513	235	Dermatophilaceae-uncultured	Kocuria	0.724268	335	Sphingobacteriales-uncultured	Romboutsia	0.824742
36	Blastococcus	Rubinisphaeraceae-uncultured	0.61498	136	Microscillaceae-uncultured	Methylobacterium	0.663687	236	Pseudarthrobacter	Halomonas	0.725909	336	Beijerinckiaceae-uncultured	Hydrogenophilaceae-uncultured	0.825099
37	Nocardioides	Chthoniobacter	0.615073	137	Romboutsia	Escherichia-Shigella	0.664158	237	Blastocatellia-uncultured	Pseudarthrobacter	0.726915	337	Friedmanniella	Phyllobacterium	0.825123
38	Shewanella	Pseudomonas	0.615181	138	Dermatophilaceae-uncultured	Carnobacterium	0.664241	238	Microvirga	Herbaspirillum	0.727324	338	Ochrobactrum	Enterobacter	0.825935
39	Isosphaeraceae-uncultured	Phyllobacterium	0.615279	139	Arthrobacter	Pseudonocardia	0.664452	239	Clostridium	Ochrobactrum	0.728279	339	Arthrobacter	Romboutsia	0.827397
40	Pseudarthrobacter	Rickettsia	0.615503	140	Patulibacter	Isosphaeraceae-uncultured	0.664626	240	Dermatophilaceae-uncultured	Agrococcus	0.728646	340	Bacillus	Ochrobactrum	0.828584
41	Gaiellales-uncultured	Rubinisphaeraceae-uncultured	0.615802	141	Microscillaceae-uncultured	Sphingobacteriales-uncultured	0.664688	241	Pseudarthrobacter	Tundrisphaera	0.728969	341	Microscillaceae-uncultured	Tundrisphaera	0.831023
42	Frankiales-uncultured	Rubinisphaeraceae-uncultured	0.615802	142	Friedmanniella	Peptostreptococcaceae-uncultured	0.664971	242	Bacillus	Bordetella	0.730106	342	Blastocatellia-uncultured	Friedmanniella	0.832076
43	Pseudonocardia	Chthoniobacter	0.615802	143	Romboutsia	Enterobacter	0.665184	243	Blastocatellia-uncultured	Kocuria	0.731037	343	Microscillaceae-uncultured	Lactobacillus	0.832311
44	Kocuria	Ochrobactrum	0.615875	144	Alishewanella	Halomonas	0.665376	244	Arthrobacter	Lactobacillus	0.731153	344	Propionibacteriaceae-uncultured	Carnobacterium	0.835424
45	Sphingobacteriales-uncultured	Escherichia-Shigella	0.616823	145	Coxiella	Escherichia-Shigella	0.666154	245	Mycobacterium	Patulibacter	0.731248	345	Lactobacillus	Clostridium	0.835424
46	Arthrobacter	Ochrobactrum	0.617248	146	Gaiellales-uncultured	Patulibacter	0.666264	246	Bacillus	Escherichia-Shigella	0.732522	346	Dermatophilaceae-uncultured	Pseudonocardia	0.837274
47	Sphingobacterium	Bordetella	0.617523	147	Frankiales-uncultured	Patulibacter	0.666264	247	Pseudarthrobacter	Phyllobacterium	0.733075	347	Sphingobacteriales-uncultured	Phyllobacterium	0.837603
48	Dermatophilaceae-uncultured	Clostridium	0.617638	148	Chloracidobacterium	Phyllobacterium	0.66627	248	Friedmanniella	Bacillus	0.7332	348	Peptostreptococcaceae-uncultured	Phyllobacterium	0.840799
49	Blastococcus	Nocardioides	0.617672	149	Carnobacterium	Isosphaeraceae-uncultured	0.666321	249	Kocuria	Tundrisphaera	0.734254	349	Romboutsia	Phyllobacterium	0.841096
50	Kocuria	Carnobacterium	0.617678	150	Propionibacteriaceae-uncultured	Bordetella	0.666491	250	Tundrisphaera	Bordetella	0.734951	350	Blastocatellia-uncultured	Arthrobacter	0.841096
51	Pseudarthrobacter	Clostridium	0.617816	151	Nocardioides	Escherichia-Shigella	0.666761	251	Tundrisphaera	Enterobacter	0.734987	351	Bacillus	Clostridium	0.842362
52	Tundrisphaera	Isosphaeraceae-uncultured	0.61802	152	Roseomonas	Acinetobacter	0.667041	252	Blastocatellia-uncultured	Enterobacter	0.736014	352	Microscillaceae-uncultured	Phyllobacterium	0.844167
53	Pseudonocardia	Dethiobacter	0.618215	153	Thermus	Carnobacterium	0.667062	253	Nocardioides	Clostridium	0.736396	353	Blastocatellia-uncultured	Romboutsia	0.845205
54	Peptostreptococcaceae-uncultured	Escherichia-Shigella	0.620404	154	Blastococcus	Chthoniobacter	0.66752	254	Blastocatellia-uncultured	Escherichia-Shigella	0.73704	354	Escherichia-Shigella	Halomonas	0.846154
55	Agrococcus	Phyllobacterium	0.620566	155	Kocuria	Methylobacterium	0.667878	255	Agrococcus	Sphingobacteriales-uncultured	0.737736	355	Microscillaceae-uncultured	Carnobacterium	0.849066
56	Pseudarthrobacter	Actinoplanes	0.620875	156	Propionibacteriaceae-uncultured	Romboutsia	0.66855	256	Mycobacterium	Beijerinckiaceae-uncultured	0.739079	356	Pseudonocardia	Sphingobacteriales-uncultured	0.855548
57	Clostridium	Methylobacterium	0.621417	157	Carnobacterium	Escherichia-Shigella	0.668619	257	Lactobacillus	Enterobacter	0.739195	357	Microbacterium	Sphingomonas	0.855548
58	Sphingobacterium	Methylobacterium	0.622314	158	Arthrobacter	Friedmanniella	0.668674	258	Herbaspirillum	Chthoniobacter	0.739516	358	Pseudonocardia	Peptostreptococcaceae-uncultured	0.859304
59	Microbacterium	Gaiellales-uncultured	0.62304	159	Kocuria	Microscillaceae-uncultured	0.66886	259	Tundrisphaera	Escherichia-Shigella	0.74012	359	Propionibacteriaceae-uncultured	Tundrisphaera	0.859565
60	Herbaspirillum	Citrobacter	0.623245	160	Friedmanniella	Sphingobacteriales-uncultured	0.669156	260	Agrococcus	Peptostreptococcaceae-uncultured	0.741022	360	Blastocatellia-uncultured	Microscillaceae-uncultured	0.861492
61	Pseudarthrobacter	Thermus	0.623539	161	Paracoccus	Comamonadaceae-uncultured	0.670804	261	Phyllobacterium	Escherichia-Shigella	0.742173	361	Arthrobacter	Nocardioides	0.867469
62	Propionibacteriaceae-uncultured	Sphingobacterium	0.625411	162	Blastococcus	Patulibacter	0.670939	262	Blastocatellia-uncultured	Bordetella	0.743174	362	Pseudarthrobacter	Sphingobacterium	0.868218
63	Sphingobacterium	Lactobacillus	0.625584	163	Nocardioides	Propionibacteriaceae-uncultured	0.671264	263	Phyllobacterium	Bordetella	0.743174	363	Clostridium	Tundrisphaera	0.875728
64	Actinoplanes	Phyllobacterium	0.625693	164	Halomonas	Acinetobacter	0.67345	264	Pseudonocardia	Romboutsia	0.746259	364	Lactobacillus	Romboutsia	0.876144
65	Bacillus	Coxiella	0.626141	165	Methylobacterium	Phyllobacterium	0.674148	265	Microvirga	Chthoniobacter	0.746259	365	Lactobacillus	Tundrisphaera	0.877383
66	Sphingobacterium	Halomonas	0.627721	166	Dermatophilaceae-uncultured	Methylobacterium	0.675154	266	Phyllobacterium	Enterobacter	0.747306	366	Agrococcus	Pseudonocardia	0.87795
67	Nocardioides	Beijerinckiaceae-uncultured	0.627864	167	Blastocatellia-uncultured	n42	0.675387	267	Friedmanniella	Methylobacterium	0.74959	367	Bacillus	Phyllobacterium	0.883539
68	Glutamicibacter	Sphingobacterium	0.629139	168	Blastocatellia-uncultured	Sphingobacterium	0.676546	268	Friedmanniella	Halomonas	0.750312	368	Propionibacteriaceae-uncultured	Phyllobacterium	0.886013
69	Thermus	Escherichia-Shigella	0.62994	169	Sphingobacteriales-uncultured	Carnobacterium	0.677744	269	Marmoricola	Rubinisphaeraceae-uncultured	0.753356	369	Blastocatellia-uncultured	Lactobacillus	0.888537
70	Patulibacter	Chthoniobacter	0.630054	170	Chloracidobacterium	Pseudonocardia	0.678528	270	Chloracidobacterium	Tundrisphaera	0.753531	370	Carnobacterium	Tundrisphaera	0.888537
71	Sphingobacteriales-uncultured	Enterobacter	0.630075	171	Dethiobacter	Chthoniobacter	0.678528	271	Propionibacteriaceae-uncultured	Isosphaeraceae-uncultured	0.754765	371	Blastocatellia-uncultured	Carnobacterium	0.891015
72	Pseudarthrobacter	Lactobacillus	0.63113	172	Nocardioides	Romboutsia	0.679105	272	Blastocatellia-uncultured	Sphingobacteriales-uncultured	0.755611	372	Carnobacterium	Phyllobacterium	0.891015
73	Sphingobacterium	Enterobacter	0.631204	173	Glutamicibacter	Carnobacterium	0.679198	273	Arthrobacter	Sphingobacteriales-uncultured	0.757219	373	Blastocatellia-uncultured	Propionibacteriaceae-uncultured	0.897768
74	Phyllobacterium	Coxiella	0.631309	174	Frankiales-uncultured	Gaiellales-uncultured	0.680941	274	Microscillaceae-uncultured	Bacillus	0.759637	374	Sphingobacteriales-uncultured	Clostridium	0.900154
75	Blastococcus	Carnobacterium	0.631764	175	Nocardioides	Patulibacter	0.681268	275	Blastocatellia-uncultured	Peptostreptococcaceae-uncultured	0.760263	375	Lactobacillus	Phyllobacterium	0.902168
76	Nocardioides	Paenibacillus	0.6323	176	Nocardioides	Bordetella	0.681609	276	Sphingobacteriales-uncultured	Tundrisphaera	0.760434	376	Bacillus	Tundrisphaera	0.902986
77	Rhodococcus	Chthoniobacter	0.632401	177	Kocuria	Bacillus	0.682352	277	Lactobacillus	Peptostreptococcaceae-uncultured	0.760626	377	Bordetella	Enterobacter	0.90314
78	Peptostreptococcaceae-uncultured	Enterobacter	0.632474	178	Nocardioides	Lactobacillus	0.682735	278	Sphingobacteriales-uncultured	Lactobacillus	0.760644	378	Arthrobacter	Clostridium	0.906584
79	Arthrobacter	Pseudarthrobacter	0.633484	179	Sphingobacterium	Phyllobacterium	0.682743	279	Nocardioides	Tundrisphaera	0.760895	379	Clostridium	Peptostreptococcaceae-uncultured	0.90704
80	Arthrobacter	Enterobacter	0.634389	180	Sphingobacterium	Thermus	0.682847	280	Bacillus	Romboutsia	0.762968	380	Blastocatellia-uncultured	Bacillus	0.90882
81	Blastocatellia-uncultured	Pseudonocardia	0.634456	181	Tundrisphaera	Methylobacterium	0.684062	281	Propionibacteriaceae-uncultured	Bacillus	0.763793	381	Clostridium	Phyllobacterium	0.912461
82	Thermus	Phyllobacterium	0.634686	182	Microscillaceae-uncultured	Ochrobactrum	0.684458	282	Friedmanniella	Clostridium	0.766332	382	Kocuria	Actinoplanes	0.913158
83	Rhizobium	Novosphingobium	0.637296	183	Carnobacterium	Peptostreptococcaceae-uncultured	0.684855	283	Arthrobacter	Peptostreptococcaceae-uncultured	0.766705	383	Blastocatellia-uncultured	Clostridium	0.9154
84	Dermatophilaceae-uncultured	Friedmanniella	0.637495	184	Pseudonocardia	Tundrisphaera	0.688994	284	Propionibacteriaceae-uncultured	Microscillaceae-uncultured	0.768015	384	Bordetella	Escherichia-Shigella	0.918545
85	Nocardioides	Peptostreptococcaceae-uncultured	0.638226	185	Gaiellales-uncultured	Microvirga	0.688994	285	Lactobacillus	Coxiella	0.768911	385	Clostridium	Romboutsia	0.919808
86	Agrococcus	Romboutsia	0.63825	186	Kocuria	Friedmanniella	0.689202	286	Pseudarthrobacter	Escherichia-Shigella	0.768994	386	Blastocatellia-uncultured	Tundrisphaera	0.975342
87	Dermatophilaceae-uncultured	Bacillus	0.638968	187	Clostridium	Bordetella	0.690747	287	Peptostreptococcaceae-uncultured	Tundrisphaera	0.769927	387	Blastocatellia-uncultured	Phyllobacterium	0.978082
88	Propionibacteriaceae-uncultured	Escherichia-Shigella	0.639168	188	Actinoplanes	Friedmanniella	0.691478	288	Microscillaceae-uncultured	Sphingobacterium	0.770077	388	Tundrisphaera	Phyllobacterium	0.978082
89	Sphingomonas	Tepidimonas	0.639513	189	Carnobacterium	Bordetella	0.693698	289	Pseudonocardia	Clostridium	0.770715	389	Enterobacter	Escherichia-Shigella	0.987692
90	Arthrobacter	Escherichia-Shigella	0.639521	190	Thermus	Tundrisphaera	0.693861	290	Patulibacter	Paenibacillus	0.771484	390	Sphingobacteriales-uncultured	Peptostreptococcaceae-uncultured	0.998111
91	Dermatophilaceae-uncultured	Propionibacteriaceae-uncultured	0.640498	191	Clostridium	Escherichia-Shigella	0.694221	291	Arthrobacter	Bacillus	0.772043
92	Peptostreptococcaceae-uncultured	Ochrobactrum	0.640508	192	Sphingobacteriales-uncultured	Bacillus	0.694583	292	Tundrisphaera	Ochrobactrum	0.772806
93	Romboutsia	Ochrobactrum	0.641052	193	Pseudarthrobacter	Propionibacteriaceae-uncultured	0.694905	293	Pseudarthrobacter	Bordetella	0.773498
94	Nocardioides	Sphingobacteriales-uncultured	0.642839	194	Clostridium	Enterobacter	0.695322	294	Nocardioides	Phyllobacterium	0.775766
95	Paenibacillus	Methylobacterium	0.642938	195	Lactobacillus	Bordetella	0.695557	295	Microbacterium	Tepidimonas	0.775772
96	Sphingobacteriales-uncultured	Ochrobactrum	0.643846	196	Nocardioides	Bacillus	0.696667	296	Carnobacterium	Lactobacillus	0.779148
97	Methylobacterium	Chthoniobacter	0.643854	197	Isosphaeraceae-uncultured	Methylobacterium	0.696693	297	Ochrobactrum	Bordetella	0.782602
98	Nocardioides	Microscillaceae-uncultured	0.645852	198	Propionibacteriaceae-uncultured	Ochrobactrum	0.698293	298	Friedmanniella	Enterobacter	0.783312
99	Microbacterium	Rubinisphaeraceae-uncultured	0.645959	199	Friedmanniella	Romboutsia	0.698805	299	Blastocatellia-uncultured	Nocardioides	0.78444
100	Gaiellales-uncultured	Chthoniobacter	0.645959	200	Blastocatellia-uncultured	Dermatophilaceae-uncultured	0.698868	300	Carnobacterium	Methylobacterium	0.785874
The r index indicated results of the Spearman rank correlation test between the bacterium A and bacterium B.

## Sheet: Supplementary Table 7
Supplementary Table 7 The Spearman rank correlation test between bacteria at genus level in Group B.
The correlation coefficient (r-value) between two bacteria in Group B
ID	Bacterium A	Bacterium B	r-value
1	Pseudarthrobacter	Escherichia-Shigella	0.600981
2	Sphingobacterium	Halomonas	0.602501
3	Microscillaceae-uncultured	Enterobacter	0.610799
4	Sphingobacterium	Enterobacter	0.611958
5	Microscillaceae-uncultured	Escherichia-Shigella	0.615072
6	Blastococcus	Brevundimonas	0.619428
7	Nocardioides	Bacillus	0.621658
8	Methylobacterium	Hydrogenophilaceae-uncultured	0.623684
9	Microscillaceae-uncultured	Ochrobactrum	0.631228
10	Microscillaceae-uncultured	Bordetella	0.631425
11	Methylobacterium	Rhizobium	0.631946
12	Sphingobacteriales-uncultured	Brevundimonas	0.645959
13	Pseudarthrobacter	Halomonas	0.647036
14	Nocardioides	Microvirga	0.650111
15	Brevundimonas	Phyllobacterium	0.650784
16	Sphingobacteriales-uncultured	Tepidimonas	0.650784
17	Sphingobacterium	Bordetella	0.665484
18	Sphingobacteriales-uncultured	Acinetobacter	0.676302
19	Phyllobacterium	Acinetobacter	0.681239
20	Sphingobacterium	Escherichia-Shigella	0.685482
21	Bordetella	Enterobacter	0.695507
22	Arthrobacter	Comamonadaceae-uncultured	0.70033
23	Pantoea	Psychrobacter	0.711321
24	Bordetella	Halomonas	0.712112
25	Blastococcus	Sphingobacteriales-uncultured	0.713571
26	Blastococcus	Phyllobacterium	0.719028
27	Bordetella	Escherichia-Shigella	0.723511
28	Rhodococcus	Nocardioides	0.730978
29	Pseudarthrobacter	Sphingobacterium	0.772537
30	Pseudarthrobacter	Bordetella	0.778555
31	Blastococcus	Arthrobacter	0.791896
32	Sphingobacteriales-uncultured	Comamonadaceae-uncultured	0.822478
33	Phyllobacterium	Comamonadaceae-uncultured	0.831012
34	Arthrobacter	Phyllobacterium	0.863956
35	Arthrobacter	Sphingobacteriales-uncultured	0.87036
36	Microscillaceae-uncultured	Tepidimonas	0.87795
37	Enterobacter	Halomonas	0.913077
38	Escherichia-Shigella	Halomonas	0.92876
39	Enterobacter	Escherichia-Shigella	0.951224
40	Sphingobacteriales-uncultured	Phyllobacterium	0.99035
The r index indicated results of the Spearman rank correlation test between the bacterium A and bacterium B.
